# Supplementary material for: A New Lineage of Perch Rhabdovirus Associated with Mortalities of Farmed Perch
Source: Pathogens. 2021 Sep 28;10(10):1256. doi: 10.3390/pathogens10101256 (PMC8540231; doi:10.3390/pathogens10101256)
Supplement: Supplementary file 1 [file pathogens-10-01256-s001.zip]

Archive with 1 entries (1 files):
- pathogens-1365951-supplementary.pdf
